# Supplementary material for: Impact of Blood-Flow-Restricted Training on Arterial Functions and Angiogenesis—A Systematic Review with Meta-Analysis
Source: Biomedicines. 2023 May 31;11(6):1601. doi: 10.3390/biomedicines11061601 (PMC10295844; doi:10.3390/biomedicines11061601)
Supplement: Supplementary file 1 [file biomedicines-11-01601-s001.zip]

Archive with 2 entries (2 files):
- Supplementary Figure S1.pdf
- Supplementary Table S1 - data extraction.pdf
